# Supplementary material for: Variants in human CD48 lead to impaired T cell immunity and increased inflammation
Source: J Clin Invest. 2026 Apr 14;136(11):e191340. doi: 10.1172/JCI191340 (PMC13221226; doi:10.1172/JCI191340)
Supplement: Supporting data values [file jci-136-191340-s253.xlsx]

## Sheet: Fig. 1C
Age		Leukocytes P1	Lymphocytes P1	Leukocytes P2	Lymphocytes P2		Age	CD4 P1	CD8 P1	CD4 P2	CD8 P2
14		3.7	1.9				14	0.76	0.5
		2.6	0.8					0.08	0.57
		5.1	0.8					0.17	0.48
		5.7	0.4					0.07	0.32
15		4.4	0.5				15	0.05	0.35
		3.2	1.3					0.31	0.62
		2.8	1.1					0.3	0.52
		2.9	1.3					0.43	0.53
16		3.3	1.3	3.43	0.5		16	0.35	0.52	0.099	0.02
		4.2	0.3					0.07	0.19
		1.9	0.9					0.17	0.45
		3.6	1.3					0.38	0.56
		2.9	1.2					0.24	0.6
17		4.2	1.3	3.47	0.81		17	0.24	0.65	0.142	0.018
		1.5	0.4	8.27	0.1			0.06	0.24	0.018	0.019
18		4.4	1.1	3.22	0.57		18	0.23	0.6	0.148	0.026
				2.7	0.5					0.098	0.02
19		6.1	1.2	3	0.64		19	0.28	0.52	0.143	0.022
		3.02	0.71	2.9	0.65			0.21	0.21
20		5.12	0.79				20	0.24	0.2	0.122	0.019
		4.06	0.87					0.27	0.3
21		5.98	1.14				21	0.31	0.36
		5.28	0.94					0.24	0.3
22		5.75	0.77				22	0.25	0.26
23		4.05	1.03				23	0.32	0.32
25		4.29	1.04				25	0.32	0.29
26		4.26	1.04				26	0.35	0.32
27		4.01	1.1				27	0.31	0.39
28		3.72	1.07				28	0.39	0.36
29		4.18	1.26				29	0.4	0.43

## Sheet: Fig. 1D
CD4+ EM			CD4+ TEMRA			Naive CD4+CD31+CD38+
HD	PT		HD	PT		HD	PT
32.6	71.5		3.11	1.52		48.9	63.5
44	65.4		3.92	0.69		56.6	61.7
35.9	40.3		4.27	10		36.6	68.6
17.6			1.96			47.4
39.6			1.46			45.4
20.6			0.92			77.3
47.7			5.87			44.2
23.5			2.41			40.6
24.5			2.02			44.5
37.7			5.56			23.5
44.9			1.11			26.4
27.9			0.64			23.7
31.1			4.63			28.1
18			1.43			28.7
30			3.46			30.7
CD8+ EM			CD8+ TEMRA			Naive CD8+CD31+CD38+
HD	PT		HD	PT		HD	PT
48.9	19.4		50.8	80.3		77.7	18.5
47.2	32.4		52.1	67.4		28.7	16.4
48.4	76.6		48.4	21.7		84.8	88.8
70.5			70.5			82.5
49.1			49.1			12
45.9			45.9			27.2
11.5			11.5			9.92
53.1			53.1			36.6
9.33			9.33			39.9
22.5			22.5			20.7
20			78.5			64
24.1			73.4			54.1
18.9			79.8			57.2
57.4			40.5			47.3
20.6			78.3			72.4

## Sheet: Fig. 1F
Variant	Allele Frequency	CADD
p.Val99Phe	6.19516e-07	16.5
p.Val99Ile	6.19516e-07	2.95
p.Val67Leu	1.239e-06	5.53
p.Val67Ile	6.19501e-07	8.25
p.Val41Met	4.52912e-05	20.2
p.Val41Leu	6.20427e-07	18.9
p.Val36Phe	6.2085e-07	4.42
p.Val35Met	1.98781e-05	10.7
p.Val31Leu	1.24668e-06	0.863
p.Val250Met	6.27946e-07	16.6
p.Val250Gly	6.28299e-07	10.3
p.Val250Ala	0.000217392	9.07
p.Val23Met	6.19986e-07	14.3
p.Val234Met	6.19598e-07	2.58
p.Val234Leu	6.19553e-07	2.32
p.Val232Ala	9.29264e-06	5.53
p.Val231Met	6.19505e-07	1.79
p.Val231Leu	2.47802e-06	1.37
p.Val223Ile	1.23909e-06	7.13
p.Val223Glu	1.85879e-06	7.04
p.Val223Ala	1.2391e-06	7.47
p.Val209Phe	1.23902e-06	1.65
p.Val209Ala	2.47806e-06	18.1
p.Val202Met	1.23908e-06	17.8
p.Val198Leu	6.1949e-07	21.8
p.Val198Ile	9.91256e-06	13.6
p.Val198Asp	1.85851e-06	23.1
p.Val155Leu	6.1952e-07	5.54
p.Val135Ile	6.19581e-07	0.372
p.Val135Ala	2.47816e-06	0.052
p.Val127Leu	6.1951e-07	18.4
p.Val127Ala	6.19571e-07	23.3
p.Val111Met	6.19517e-07	8
p.Val111Leu	6.19517e-07	0.7
p.Tyr60Ter	3.40752e-05	29.7
p.Tyr60His	6.19543e-07	21.2
p.Tyr60Cys	7.43464e-06	20.6
p.Tyr194His	6.19494e-07	24.4
p.Tyr194Cys	6.19495e-06	23.4
p.Tyr166His	1.23904e-06	15.2
p.Tyr166Asp	1.85855e-06	20.5
p.Tyr163Cys	6.19507e-07	18.4
p.Tyr149Phe	6.19518e-07	17.8
p.Tyr149His	4.95665e-06	12.5
p.Tyr107Phe	1.85854e-06	15.4
p.Tyr107His	6.19513e-07	23.1
p.Tyr107Cys	1.85854e-06	22.3
p.Trp69Ter	7.43414e-06	32
p.Trp69Arg	0.000282484	19.2
p.Trp58Ser	6.19563e-07	23.6
p.Trp252Ter	3.1594e-06	36
p.Trp252Arg	1.2613e-06	14.6
p.Trp251Ter	7.81647e-05	35
p.Trp251Arg	1.25848e-06	11.2
p.Trp232Ter	9.29398e-06	36
p.Trp232Cys	6.19599e-07	20.7
p.Trp232Arg	6.19642e-07	7.34
p.Trp229Ter	3.7173e-06	9.24
p.Trp229Ser	2.47809e-06	8.99
p.Trp229Leu	6.19523e-07	9.29
p.Trp229Cys	1.2391e-06	8.84
p.Trp229Arg	1.11513e-05	12.2
p.Trp225Ter	6.19534e-07	9.2
p.Trp225Cys	0.000142503	7.83
p.Trp223Ter	6.1952e-06	36
p.Trp223Ser	1.85856e-06	11.3
p.Trp165Ter	3.71705e-06	36
p.Trp165Arg	2.4782e-06	24.5
p.Trp155Ter	1.85881e-06	5.8
p.Trp155Arg	6.19659e-07	7.05
p.Trp152Ter	1.85882e-06	3.65
p.Trp142Ter	1.23913e-06	4.7
p.Trp142Ser	6.19563e-07	4.21
p.Trp142Cys	6.1955e-07	1
p.Trp142Cys	6.1955e-07	0.923
p.Trp142Arg	8.05548e-06	2.34
p.Trp121Ter	6.19536e-07	32
p.Trp121Cys	6.19526e-07	15.3
p.Thr61Ala	9.29351e-06	17.2
p.Thr57Ser	6.19607e-07	15.8
p.Thr57Ile	4.33725e-06	16.3
p.Thr42Ser	1.861e-06	3.47
p.Thr243Ile	8.67947e-06	12.9
p.Thr236Ala	2.47823e-06	6.63
p.Thr233Met	1.30115e-05	0.474
p.Thr233Ala	6.19533e-07	5.35
p.Thr216Ile	7.55834e-05	3.63
p.Thr216Asn	6.19536e-07	0.674
p.Thr216Ala	1.23913e-06	2.72
p.Thr208Met	0.00163553	23
p.Thr195Ile	1.23899e-06	19.2
p.Thr195Ala	6.19544e-07	23.9
p.Thr184Ser	1.239e-06	0.07
p.Thr184Ile	6.19502e-07	2.84
p.Thr184Ala	6.19546e-07	12.6
p.Thr183Ser	1.23901e-06	7.61
p.Thr183Asn	6.19503e-07	13.6
p.Thr164Ile	3.09778e-06	6.55
p.Thr157Ala	6.19909e-07	0.42
p.Thr115Ser	7.43474e-06	0.001
p.Thr115Pro	6.19517e-07	0.002
p.Thr115Ala	3.71737e-06	0.001
p.Thr106Ile	6.19523e-07	0.004
p.Ter253SerextTer54	1.26829e-06	0.027
p.Ter253ArgextTer54	6.33372e-07	1.57
p.Ter244SerextTer5	6.19949e-07	3.3
p.Ter170SerextTer5	6.22494e-07	2.13
p.Ser97Phe	1.85866e-06	5.51
p.Ser91Ile	6.19508e-07	9.34
p.Ser91Asn	3.09777e-06	0.901
p.Ser8Ter	3.09913e-06	33
p.Ser8Leu	0.000402888	4.02
p.Ser79Tyr	6.81464e-06	16.2
p.Ser79Thr	1.85851e-06	0.748
p.Ser79Phe	1.23903e-06	17.8
p.Ser74Pro	1.85862e-06	0.104
p.Ser74Phe	1.23911e-06	1.72
p.Ser71Tyr	6.19514e-07	0.642
p.Ser48Ile	6.19667e-07	11.6
p.Ser48Asn	6.19667e-07	0.276
p.Ser48Arg	1.85895e-06	0.07
p.Ser3Pro	6.19933e-07	10.4
p.Ser3Phe	6.1996e-07	18.1
p.Ser3Cys	2.17002e-05	18.2
p.Ser39Thr	6.20581e-07	14.7
p.Ser37Pro	6.20635e-07	18.8
p.Ser37Cys	6.20656e-07	22.7
p.Ser25Thr	6.21158e-07	5.7
p.Ser25Cys	6.21052e-07	18.4
p.Ser25Asn	6.21158e-07	6.3
p.Ser25Arg	1.24265e-06	14.4
p.Ser233Thr	6.19605e-07	0.158
p.Ser233Asn	4.95684e-06	2.31
p.Ser228Thr	6.19522e-07	0.705
p.Ser228Gly	6.19572e-07	2.19
p.Ser212Gly	4.95643e-06	16.5
p.Ser212Arg	6.19508e-07	13.6
p.Ser20Ter	1.23962e-06	32
p.Ser20Pro	3.3467e-05	13.8
p.Ser204Asn	1.23909e-06	14.6
p.Ser204Arg	6.1951e-07	1.09
p.Ser203Gly	1.05322e-05	23.8
p.Ser203Asn	6.19501e-07	22.9
p.Ser199Thr	6.19504e-07	22.7
p.Ser191Tyr	1.85851e-06	23.6
p.Ser191Pro	1.239e-06	23.6
p.Ser191Phe	6.19549e-07	23.9
p.Ser179Thr	1.54886e-05	5.08
p.Ser179Asn	1.239e-06	1.99
p.Ser166Pro	3.10106e-06	4.11
p.Ser160Pro	1.92082e-05	12.4
p.Ser153Ter	1.23905e-06	35
p.Ser153Pro	6.19534e-07	23.2
p.Ser153Leu	6.19526e-07	22.2
p.Ser151Tyr	6.19581e-07	4.67
p.Ser151Phe	2.16869e-05	5.22
p.Ser138Cys	6.19557e-07	1.09
p.Ser136Gly	7.31117e-05	4.11
p.Ser136Arg	1.85868e-06	4.14
p.Ser131Pro	6.19625e-07	20.4
p.Ser131Leu	6.1957e-07	0.261
p.Ser131Ala	1.23925e-06	20.8
p.Ser105Gly	6.19499e-07	12.2
p.Pro89Ser	6.19515e-07	0.017
p.Pro50Leu	1.2392e-06	9.15
p.Pro247Ser	5.61755e-06	6.51
p.Pro247Leu	6.24559e-07	14.9
p.Pro247His	3.12279e-06	19.4
p.Pro247Arg	4.37191e-06	18.8
p.Pro246Leu	3.11861e-06	0.833
p.Pro246His	6.23675e-07	16.3
p.Pro243Ser	2.48518e-06	0.027
p.Pro235Ser	6.81564e-06	7.03
p.Pro235Leu	4.33724e-06	10
p.Pro222His	1.92069e-05	12.1
p.Pro222Ala	4.95622e-06	6.24
p.Pro214Ser	6.19516e-07	13.6
p.Pro214His	6.19517e-07	15.5
p.Pro187Ser	1.23904e-06	6.98
p.Pro187Leu	3.09755e-06	22.2
p.Pro173Ser	6.19514e-07	5.8
p.Pro173Arg	6.1952e-07	19.4
p.Pro171Leu	1.23904e-06	3.34
p.Pro171His	6.19567e-07	15.8
p.Pro157Ser	1.23905e-06	0.455
p.Pro157Leu	6.19516e-07	10
p.Pro157Ala	6.19526e-07	0.338
p.Pro143Ser	1.23913e-06	3.38
p.Pro143Leu	4.33704e-06	2.24
p.Pro139Leu	6.19566e-07	5.5
p.Pro139Arg	1.23922e-06	5.09
p.Pro134Thr	1.85896e-06	0.279
p.Pro134Ser	1.23916e-06	23.5
p.Pro134Gln	6.19631e-07	4.93
p.Pro134Arg	1.23916e-06	23.4
p.Pro132Leu	6.19608e-07	23
p.Pro132Ala	6.19621e-07	17.3
p.Pro130Ser	4.95865e-06	25.7
p.Pro130Leu	6.19809e-07	25.4
p.Pro130Ala	1.85949e-06	24.7
p.Phe62Ile	6.19503e-07	0.103
p.Phe59Val	6.1954e-07	20.9
p.Phe172Leu	6.19547e-07	0.011
p.Met33Ile	1.86576e-06	0.092
p.Met186Ile	1.23906e-06	0.002
p.Met145Thr	6.19659e-07	0.092
p.Met145Leu	1.85879e-06	0.949
p.Met144Val	4.33664e-06	0.111
p.Met144Leu	6.19566e-07	1.49
p.Met144Ile	6.19572e-07	7.9
p.Met109Val	6.19524e-07	0.198
p.Met109Thr	2.9122e-05	22.3
p.Met109Lys	6.19573e-07	22.7
p.Met109Ile	6.19559e-07	6.44
p.Met109Ile	1.23903e-06	7.38
p.Met1?	1.24098e-06	23.6
p.Lys98Arg	1.48682e-05	8.76
p.Lys82Glu	1.42491e-05	16.5
p.Lys82Asn	3.71723e-06	18.9
p.Lys82Arg	6.19502e-07	17.9
p.Lys80Glu	2.47814e-06	2.38
p.Lys80Arg	1.23898e-06	0.036
p.Lys75Asn	6.19513e-07	0.169
p.Lys65Asn	7.43393e-06	23
p.Lys239Thr	1.24002e-06	5.33
p.Lys239Glu	6.19955e-07	17.9
p.Lys239Asn	6.20073e-07	6.43
p.Lys205Asn	6.19541e-07	6.26
p.Lys205Arg	1.23897e-06	13.3
p.Lys174Glu	6.19515e-07	1.28
p.Lys174Arg	6.1951e-07	10.4
p.Lys164Arg	6.20015e-07	3.62
p.Lys140Glu	1.67277e-05	13.6
p.Lys140Asn	4.33716e-06	16.9
p.Lys140Arg	6.19526e-07	4.11
p.Lys137Glu	1.23907e-06	4.11
p.Lys135Asn	1.23905e-06	0.986
p.Lys133Asn	6.196e-07	10.7
p.Lys124Arg	4.95613e-06	0.006
p.Lys114Arg	1.23904e-06	0.225
p.Lys113Glu	6.19512e-07	0.282
p.Lys113Gln	1.05317e-05	0.335
p.Leu87Arg	8.05364e-06	23.2
p.Leu43Arg	6.20184e-07	23.4
p.Leu30Ser	6.23391e-07	0.852
p.Leu30Phe	6.23415e-07	0.217
p.Leu30Phe	3.11707e-06	0.352
p.Leu242Pro	1.23944e-06	8.84
p.Leu242Arg	6.1972e-07	7.47
p.Leu241Ser	0.0019129	8.74
p.Leu238Ile	1.23913e-06	6.24
p.Leu22Pro	6.20662e-07	22.6
p.Leu21Phe	1.92161e-05	0.007
p.Leu21Arg	1.17905e-05	21.6
p.Leu211Pro	6.19559e-07	21.6
p.Leu19Pro	6.19735e-07	9.35
p.Leu185Val	6.19516e-07	0.004
p.Leu185Pro	1.23901e-06	17.1
p.Leu185Phe	1.85855e-06	2.65
p.Leu181Phe	2.47823e-06	20.1
p.Leu176Ile	6.195e-07	0.023
p.Leu158Val	4.95719e-06	0.866
p.Leu158Pro	2.10685e-05	2.92
p.Leu152Arg	6.19514e-07	24.1
p.Leu150Val	6.1952e-07	9.63
p.Leu14Phe	6.19654e-07	14.2
p.Leu140Pro	1.23937e-06	9.17
p.Leu140Phe	6.19547e-07	2.58
p.Leu140Ile	1.23909e-06	2.1
p.Leu12Val	3.09829e-06	2.48
p.Leu12Pro	1.85895e-06	22.3
p.Leu128Val	6.19544e-07	0.064
p.Leu125Gln	5.2665e-05	23.4
p.Ile96Leu	6.19503e-07	16.5
p.Ile96Asn	6.1955e-07	23.3
p.Ile66Val	1.85851e-06	22.9
p.Ile66Thr	6.19526e-07	23.4
p.Ile45Val	6.19989e-07	0.625
p.Ile45Thr	2.47927e-06	13.1
p.Ile26Val	6.20534e-07	5.4
p.Ile26Phe	1.8616e-06	15.1
p.Ile26Leu	1.73762e-05	7.24
p.Ile244Thr	0.970512	0.631
p.Ile237Val	1.85878e-06	1.13
p.Ile237Phe	0.000128247	0.893
p.Ile226Ser	1.17716e-05	4.08
p.Ile156Val	5.57552e-06	9.79
p.Ile156Thr	4.3365e-06	13.9
p.Ile141Val	1.85863e-06	0.326
p.Ile141Thr	7.43503e-06	0.001
p.Ile141Met	6.19532e-07	8.27
p.Ile141Leu	6.19587e-07	0.322
p.Ile136Val	6.1954e-07	22.4
p.Ile108Thr	6.19563e-07	9.45
p.Ile108Met	9.1689e-05	16
p.Ile108Leu	6.19514e-07	0.001
p.His32Tyr	1.24519e-06	0.014
p.His32Gln	6.22142e-07	0.333
p.His29Gln	6.23614e-07	0.732
p.His29Asn	6.2385e-07	2.61
p.His188Tyr	6.195e-07	14.6
p.His188Arg	4.95632e-06	10.6
p.His147Gln	6.19571e-07	3.56
p.Gly92Asp	6.19527e-07	16.7
p.Gly83Ser	3.71707e-06	3.76
p.Gly83Asp	6.1951e-07	0.395
p.Gly5Ser	3.71872e-06	8.76
p.Gly38Ser	3.16589e-05	22
p.Gly28Ser	2.48339e-06	33
p.Gly28Cys	6.20848e-07	35
p.Gly242Val	0.0097205	15
p.Gly242Ser	8.11878e-06	3.93
p.Gly242Asp	2.66457e-05	8.84
p.Gly241Glu	1.36532e-05	3.68
p.Gly239Ser	6.19612e-07	5.55
p.Gly239Asp	1.23921e-06	4.42
p.Gly239Arg	1.23922e-06	4.55
p.Gly230Asp	1.23912e-06	3.43
p.Gly230Ala	4.33692e-06	6.15
p.Gly227Trp	6.1956e-07	0.012
p.Gly227Glu	3.71758e-05	6.03
p.Gly227Arg	0.00154518	0.002
p.Gly222Arg	6.19543e-07	15.3
p.Gly207Ser	6.19504e-07	7.21
p.Gly167Ter	6.2026e-07	1.63
p.Gly167Glu	2.47822e-06	0.114
p.Gly167Glu	6.38943e-05	2.31
p.Gly167Arg	6.2026e-07	2.11
p.Gly159Arg	3.09859e-06	0.155
p.Gly159Arg	9.48099e-05	0.19
p.Gly158Ser	6.19517e-07	6.59
p.Gly156Ser	4.3375e-06	1.6
p.Gly156Asp	1.23917e-06	2.47
p.Gly132Glu	0.000172853	3.43
p.Gly116Glu	0.000211883	6.07
p.Gly116Arg	6.1956e-07	11.4
p.Glu68Lys	6.19504e-07	23.4
p.Glu51Gln	1.85889e-06	0.384
p.Glu51Ala	6.19567e-07	0.028
p.Glu236Lys	0.101307	10.3
p.Glu224Lys	1.23914e-06	12.3
p.Glu224Gly	6.19582e-07	9.32
p.Glu224Gln	6.1953e-07	0.015
p.Glu224Gln	6.19523e-07	14.7
p.Glu175Lys	6.19517e-07	10.5
p.Glu162Val	6.19884e-07	6.85
p.Glu161Asp	1.23998e-06	4.32
p.Glu160Gln	6.19663e-07	3.29
p.Glu159Ter	6.19514e-07	29.6
p.Glu159Lys	1.05325e-05	2.08
p.Glu153Asp	6.19569e-07	1.32
p.Glu13Lys	1.23933e-06	15.2
p.Glu13Gly	6.19669e-07	17
p.Glu13Gln	6.1971e-07	10.7
p.Glu139Ter	6.1956e-07	33
p.Glu133Ter	6.19554e-07	1.39
p.Glu133Lys	1.2392e-06	1.82
p.Glu118Lys	1.23904e-06	21.9
p.Glu118Gly	6.19515e-07	20.1
p.Glu118Asp	6.1953e-07	10.2
p.Glu102Val	6.19509e-07	20.4
p.Glu102Ter	6.19542e-07	33
p.Glu102Gly	6.19509e-07	21.1
p.Glu102Gln	0.121125	3.89
p.Glu102Asp	6.1952e-07	0.001
p.Gln90Pro	6.19483e-07	14.7
p.Gln64Arg	3.09768e-06	22.3
p.Gln55Lys	6.19555e-07	0.008
p.Gln27His	6.82827e-06	33
p.Gln245Ter	6.22506e-07	34
p.Gln245His	6.23172e-07	9.35
p.Gln237Arg	6.19791e-07	0.025
p.Gln229Lys	6.19555e-07	3.05
p.Gln197Ter	6.19523e-07	35
p.Gln197His	6.19485e-07	22.3
p.Gln197Glu	6.19523e-07	6.01
p.Gln177His	3.77926e-05	8.27
p.Gln177His	6.19506e-07	7.72
p.Gln177Arg	6.19487e-07	12.9
p.Gln168Ter	2.48203e-06	0.924
p.Gln168His	6.21108e-07	4.73
p.Gln168Arg	6.21006e-07	7.24
p.Gln144Arg	6.19544e-07	0.971
p.Gln141Glu	6.19579e-07	0.192
p.Gln141Arg	6.19538e-07	3.64
p.Gln126Lys	1.23911e-05	0.002
p.Gln126His	6.19526e-07	15.9
p.Gln126Arg	6.19556e-07	7.04
p.Gln119Ter	1.85869e-06	26.4
p.Gln119Lys	6.19608e-06	0.004
p.Gln119Leu	2.4781e-06	9.65
p.Gln100Ter	1.23913e-06	32
p.Gln100Arg	6.19505e-07	7.86
p.Cys9Tyr	1.05353e-05	6.54
p.Cys9Phe	6.1968e-07	7.42
p.Cys9Gly	6.19685e-07	8.32
p.Cys9Arg	1.23937e-06	13.7
p.Cys2Arg	6.20017e-07	8.48
p.Cys248Tyr	1.25185e-06	8.3
p.Cys248Ser	6.25156e-07	8.72
p.Cys248Arg	6.25156e-07	10.9
p.Cys234Tyr	2.91237e-05	13.8
p.Cys234Ser	1.85894e-06	1.66
p.Cys234Phe	6.19654e-07	14.1
p.Cys215Ser	6.19516e-07	22
p.Cys215Ser	6.1953e-07	22.9
p.Cys210Tyr	5.76148e-05	0.449
p.Cys196Tyr	2.47801e-06	24.1
p.Cys196Phe	6.19548e-07	24.2
p.Cys154Arg	6.19509e-07	24.4
p.Cys148Tyr	6.19538e-07	23.9
p.Cys148Ser	6.19517e-07	24
p.Cys148Gly	6.19639e-07	3.76
p.Cys148Arg	3.09842e-06	4.11
p.Asp88Ala	6.19496e-07	16.8
p.Asp7Glu	4.95807e-06	0.089
p.Asp70Glu	1.85864e-06	0.242
p.Asp63Glu	1.23906e-06	0.028
p.Asp63Asn	1.4251e-05	0.067
p.Asp221Gly	1.23908e-06	1.65
p.Asp221Glu	0.000133834	0.048
p.Asp221Asn	4.33664e-06	1.69
p.Asp168Asn	6.1952e-07	16
p.Asp146Tyr	6.19559e-07	18.3
p.Asp146Gly	2.47809e-06	5.06
p.Asp146Gly	1.23913e-06	5.67
p.Asp146Glu	1.23911e-06	1.75
p.Asp146Glu	6.19603e-07	3.63
p.Asp145His	1.85863e-06	9.86
p.Asp143Val	6.19533e-07	19.3
p.Asp129Val	6.19887e-07	33
p.Asp129Tyr	6.19523e-07	32
p.Asp129Asn	6.19523e-07	32
p.Asp103Val	6.19556e-07	23.4
p.Asp103Glu	6.19534e-07	19.3
p.Asn52Asp	6.19571e-07	0.051
p.Asn44Lys	6.2003e-07	0.063
p.Asn206Ser	6.19494e-07	6.45
p.Asn200Tyr	1.239e-06	24.5
p.Asn200Ser	6.19507e-07	23.7
p.Asn189Asp	1.85854e-06	7.61
p.Asn178Ser	2.47797e-06	0.063
p.Asn178Lys	1.23902e-06	0.951
p.Asn178Asp	6.19493e-07	4.45
p.Asn162Ser	2.47804e-06	0.139
p.Asn147Lys	6.19608e-07	7.38
p.Asn147His	6.19521e-07	6.77
p.Asn117Ser	6.1953e-07	0.001
p.Asn104Ser	6.195e-07	0.053
p.Arg86Lys	3.71724e-06	0.04
p.Arg84Ser	3.0976e-06	18
p.Arg84Lys	4.33646e-06	15.9
p.Arg4Thr	1.23975e-06	15.9
p.Arg4Ter	4.34e-06	33
p.Arg4Lys	2.47949e-06	15.5
p.Arg238Thr	9.29893e-06	15.6
p.Arg238Ile	6.19884e-07	21.5
p.Arg226Thr	6.19538e-07	4.59
p.Arg226Ser	3.09775e-06	11
p.Arg226Ser	0.000117714	11.5
p.Arg226Lys	3.09792e-06	0.527
p.Arg219Trp	2.47837e-06	0.819
p.Arg219Gly	6.19593e-07	0.97
p.Arg219Gln	1.42524e-05	0.205
p.Arg192Ser	6.19512e-07	0.379
p.Arg192Met	9.9121e-06	0.018
p.Arg170Ser	6.19514e-07	0.018
p.Arg170Lys	1.23912e-06	7.24
p.Arg149Ser	1.85872e-06	1.99
p.Arg149Lys	2.47819e-06	0.248
p.Arg110Lys	6.19514e-07	2.8
p.Ala93Val	6.19522e-07	11.5
p.Ala93Thr	0.000152422	9.32
p.Ala240Thr	2.48088e-06	0.026
p.Ala240Ser	1.24035e-06	0.006
p.Ala240Pro	2.4807e-06	0.539
p.Ala228Val	6.19588e-07	10.6
p.Ala228Thr	1.92128e-05	0.936
p.Ala228Ser	1.23953e-06	0.112
p.Ala228Glu	1.42505e-05	15.7
p.Ala227Thr	6.1953e-07	8.93
p.Ala227Ser	2.4783e-06	8.25
p.Ala218Pro	6.19533e-07	28.2
p.Ala218Asp	6.19655e-07	2.66
p.Ala154Thr	1.23927e-06	1.1
p.Ala150Val	1.2392e-06	3.86
p.Ala11Asp	6.19689e-07	15.5
c.652+2T>A	6.19574e-07	22.6
c.652+1G>C	6.19508e-07	23
c.386-2A>G	4.95931e-06	33
c.386-1G>T	1.85969e-06	33
c.385+1G>A	6.19526e-07	32

## Sheet: Suppl. 1B
Monocytes			Classical monocytes			Intermediate monocytes			Non-classical monocytes			B cells			Switched memory B cells
HD	PT		HD	PT		HD	PT		HD	PT		HD	PT		HD	PT
17.5	17.7		93.1	88.3		3.88	9.47		1.95	0.76		4.36	3.49		29.8	12
14.6	21		88.9	92.1		6.95	3.66		1.7	3.43		2.82	5.36		15.5	13
10.8	29.1		94.3	96.3		3.18	1.08		1.62	1.91		8.48	6.47		29.8	2.85
8.11			92			3.75			3.16			6.69			10.2
2.44			77.6			8.12			13.1			5.92			24.4
11.2			89.6			6.03			3.72			7.26			17.9
3.36			95.7			2.91			0.89			3.54			14.2
15.6			92.3			4.9			2.08			3.37			11.2
12.8			89.2			8.94			0.95			8.89			11.1
31.3			95.9			3.55			0.086			4.41			11.7
19.8			81.7			3.98			12.6			6.03			8
12.9			93.7			2.23			3.09			9.91			19.8
12.7			97.7			0.88			0.95			12.7			16.1
14.5			90.8			2.93			5.01			15.5			10.5
9.13			76			3.05			11			11.6			6.93
NK cells			CD56dimCD16+ NK cells			CD56brightCD16dim NK cells			NKT cells			CD4+ T cells			CD8+ T cells
HD	PT		HD	PT		HD	PT		HD	PT		HD	PT		HD	PT
9.52	8.7		92	68.1		2.51	13.6		3.01	0.78		37.4	25.3		16.9	19.8
20.3	7.51		92.9	66.8		3.34	20.8		5.71	7.72		29.5	23.8		19.7	20.8
3.33	28.5		69.7	77.5		15.6	13.2		6.22	0.59		42.3	7.41		17.4	7.62
10.3			94.5			2.98			0.78			43.9			22.1
4.8			69.7			12.5			0.46			46.6			27.2
3.93			72.6			16.7			0.36			45.4			19.9
9.5			90.2			5.37			14			43.4			19.2
14.6			84.7			0.42			3.09			36.1			10.2
10.9			68.9			10.5			15.7			36.5			8.53
7.19			62.5			18.2			0.88			18.6			3.96
6.53			86.1			6.78			1.22			38.4			11.1
3.21			80.9			6.44			3.29			28.8			22.6
3.39			77.8			5.8			0.1			34.3			15.6
4.18			80.2			4.54			1.06			28.3			10.9
5.16			78.1			5.29			7.35			43.4			10.6
T regulatory cells			Naive CD4+ T cells			CD57+CD27- non-naive CD4+ T cells			Th1 non-naive CD4+ T cells			PD-1+CD39+ non-naive CD4+ T cells			CD38+ non-naive CD4+ T cells
HD	PT		HD	PT		HD	PT		HD	PT		HD	PT		HD	PT
4.43	2.49		47.3	14.2		0.9	9.87		42.3	9		2.93	1.41		20.5	10
4.43	5.34		30.4	15.3		0.69	15.4		54.9	14.5		2.73	3.22		23.4	11
8.03	4.72		50.2	47.1		2.65	1.46		20	17		3.53	4.17		7.45	34.8
3.3			63.8			0.58			54.4			2.74			8.04
2.95			27.7			2.13			25			4			20
3.06			57.4			1.05			27.1			2.82			27.7
2.48			27.5			16.9			10.7			2.49			27.3
5.08			58.9			3.9			18.1			4.14			7.25
2.83			65.6			1.6			34			5.17			8.5
5.65			30.5			0.98			42.9			4.77			6.98
8			24.6			5.36			9.29			3.51			25.8
7.88			43.6			1.81			19.5			6.89			25.5
5.74			44.9			1.34			12			6.14			28.6
4.37			59.3			0.68			8.52			10.9			18.3
3.09			37.2			2.42			63.1			5.3			41.1
peripheral T regulatory cells			CD57+CD27- non-naive CD8+ T cells			Tc1 non-naive CD8+ T cells			PD-1+CD39+ non-naive CD8+ T cells			CD38+ non-naive CD8+ T cells
HD	PT		HD	PT		HD	PT		HD	PT		HD	PT
42.5	87.7		5.32	57.3		56.3	7.22		1.7	0.59		20.5	10
71.3	31.1		18	39		56.3	27.9		6.27	0.97		23.4	11
50.1	89.8		32.2	8.33		25.4	43.8		2.23	0.77		7.45	34.8
41.7			12.8			59.7			1.05			8.04
66.6			9.07			41.7			5.84			20
63.7			38.5			20.5			5.13			27.7
53.7			38.3			24.4			4.59			27.3
76.6			61.6			7.07			3.9			7.25
59.3			27			20.5			1.5			8.5
47.2			3.08			28.5			7			6.98
76.7			5.97			14			0.57			25.8
60.8			11.8			18.3			1.83			25.5
59.6			19.2			13.1			1.72			28.6
64.3			1.64			14.3			1.06			18.3
81.4			56.5			12.6			1.7			41.1

## Sheet: Fig. 2B
ATF4 reporter activity (gMFI)
cells/Single Cells/alive and eGFP pos/Comp-YG2-A+ | Geometric Mean (YG2-A)
WT	S220F	S220Y
86689	93341	87598
82234	94982	90762
85123	89817	91118

## Sheet: Fig. 2D
Surface CD48 (mean gMFI)
geom_mean_APC	vector	staining	condition	experiment
1362	empty	isotype	PLC Exposed	2
1250	empty	isotype	NOT exposed to PLC	1
1313	empty	CD48	PLC Exposed	2
1278	empty	CD48	NOT exposed to PLC	1
1259	empty	isotype	NOT exposed to PLC	2
1084	empty	isotype	PLC Exposed	1
1369	empty	CD48	NOT exposed to PLC	2
1069	empty	CD48	PLC Exposed	1
3656	none	isotype	PLC Exposed	2
6164	none	isotype	NOT exposed to PLC	1
1443	none	CD48	PLC Exposed	2
6420	none	CD48	NOT exposed to PLC	1
680	none	isotype	NOT exposed to PLC	2
3560	none	isotype	PLC Exposed	1
825	none	CD48	NOT exposed to PLC	2
2366	none	CD48	PLC Exposed	1
14526	none	CD48	NOT exposed to PLC	1
12623	none	CD48	NOT exposed to PLC	2
43029	none	CD48	PLC Exposed	1
1086	none	CD48	PLC Exposed	2
787	none	isotype	PLC Exposed	2
96883	none	isotype	NOT exposed to PLC	1
19060	none	isotype	NOT exposed to PLC	2
19834	none	isotype	PLC Exposed	1
2842	S220F	CD48	PLC Exposed	2
7568	S220F	CD48	NOT exposed to PLC	1
13781	S220F	CD48	NOT exposed to PLC	2
1535	S220F	CD48	PLC Exposed	1
1370	S220F	isotype	PLC Exposed	2
963	S220F	isotype	NOT exposed to PLC	1
1160	S220F	isotype	NOT exposed to PLC	2
915	S220F	isotype	PLC Exposed	1
3380	S220Y	CD48	PLC Exposed	2
7985	S220Y	CD48	NOT exposed to PLC	1
12672	S220Y	CD48	NOT exposed to PLC	2
1600	S220Y	CD48	PLC Exposed	1
1414	S220Y	isotype	PLC Exposed	2
1027	S220Y	isotype	NOT exposed to PLC	1
1196	S220Y	isotype	NOT exposed to PLC	2
984	S220Y	isotype	PLC Exposed	1
1513	WT	isotype	PLC Exposed	2
1014	WT	isotype	NOT exposed to PLC	1
3696	WT	CD48	PLC Exposed	2
305273	WT	CD48	NOT exposed to PLC	1
1180	WT	isotype	NOT exposed to PLC	2
813	WT	isotype	PLC Exposed	1
602000	WT	CD48	NOT exposed to PLC	2
1626	WT	CD48	PLC Exposed	1

## Sheet: Fig. 2E
CD48-2B4						CD48-CD2
WT Mean	WT SD	S220F Mean	S220 SD	S220F Mean	S220F SD	WT Mean	WT SD	S220F Mean	S220 SD	S220F Mean	S220F SD
54.39	7.39	65.32	10.84	57.13	12.43	31.51	10.41	27.29	8.28	9.4	9.05
73.64	9.41	69.84	15.27	66.26	15.3	18.62	8.68	19.94	6.66	15.88	9.61
62.87	11.84	73.94	9.7	56.05	10.12	23.92	10.31	26.02	7.89	15.38	9.7

## Sheet: Fig. 2F
Sample:	gMFI_R1_APC_CD48
W_E_24_A.fcs	110304
W_E_24_B.fcs	106350
W_E_24_C.fcs	123717
W_E_48_A.fcs	74190
W_E_48_B.fcs	79653
W_E_48_C.fcs	68118
W_F_24_A.fcs	59382
W_F_24_B.fcs	59568
W_F_24_C.fcs	57481
W_F_48_A.fcs	49870
W_F_48_B.fcs	38711
W_F_48_C.fcs	45780
W_W_24_A.fcs	119123
W_W_24_B.fcs	101132
W_W_24_C.fcs	95188
W_W_48_A.fcs	89540
W_W_48_B.fcs	72204
W_W_48_C.fcs	62782
W_Y_24_A.fcs	47048
W_Y_24_B.fcs	51804
W_Y_24_C.fcs	44115
W_Y_48_A.fcs	36675
W_Y_48_B.fcs	29287
W_Y_48_C.fcs	38011

## Sheet: Suppl. 2B
IFN-g (pg/ml)
HD	FHL	PT	MAS
4.91	270	24.8	500
5.76	2946	12.3	18
9.25	146	16.5	26
4.48	102
6.6	97
4.37
IL-6 (pg/ml)
HD	FHL	PT	MAS
4.91	43	150.2	327
5.76	134	274.8	516
9.25	26	103.1	750
4.48	16
6.6
4.37
sIL-2Ra (pg/ml)
HD	FHL	PT	MAS
4.91	12420	408.4	2086
5.76	10311	591	591
9.25	15759	1693.8	800
4.48	26959
6.6
4.37

## Sheet: Suppl. 2E
SARS-CoV-2			Tetanus			Candida			EBV			Influenza			VZV
CFSElow (% of memory CD3+)			CFSElow (% of memory CD3+)			CFSElow (% of memory CD3+)			CFSElow (% of memory CD3+)			CFSElow (% of memory CD3+)			CFSElow (% of memory CD3+)
HD	PT		HD	PT		HD	PT		HD	PT		HD	PT		HD	PT
44.68	2.95		84.88	12.44		30.18	2.14		32.38	1.72		84.88	30.84		70.48	11.04
67.7	25.46		78.8	9.07		1.37	11.66		23.7	0		17.1	11		58.6	0
58.06	0.23		45.06	5.2		67.36	10.57		26.96	0		13.56			23.4
86.29	10.07		25.69			32.39	31.53		43.09			41.79			70.19
0	14.2		75			61	2.2		36.9			55.6			64.7
4.42			41.02			11.16			11.22			50.52			3.86
0			7.5			32.1			0			1.7			0
65.2			55.8			0			21.8			62.4			0
7.3			6.15			7.5			23.4			8.3			17.7
11.24			22.7			24.8			0
2.87			58.8			50
1.1			44.35			11.85
1.09			39.3			44.915
47.715						28.2
57.5						51.33
49.23
IFN-g+ (% of CFSElow memory CD3+ cells)			IFN-g+ (% of CFSElow memory CD3+ cells)			IFN-g+ (% of CFSElow memory CD3+ cells)			IFN-g+ (% of CFSElow memory CD3+ cells)			IFN-g+ (% of CFSElow memory CD3+ cells)			IFN-g+ (% of CFSElow memory CD3+ cells)
HD	PT		HD	PT		HD	PT		HD	PT		HD	PT		HD	PT
17.1	1.51		25.9	9.28		8.29	0.55		10.27	0.73		13.5	7.27		23.2	1.08
29.92	5.52		22.62	7.5		2.75	3.64		2.82	0.42		5.95	0.47		15.72	0
21.18	2.04		11.18	1.31		32.08	13.2		10.48	1.31		1.63			1.63
21.8	0.29		3.21			3.11	2.79		13.6			7.31			19.4
0	10.8		17.44			28.34	5.28		11.24			15.34			13.74
0			3.59			0			0			7.83			0
0.9			9.47			20.415			0			0			0
34.885			19.47			0			13.87			56.77			0.53
0.015			0.405			1.98			0.15			0			0
6.15			26.2			26.2			0
9.3			9.5			31.59
31.99			22.32			2.8
0			34.18			5.88
0.2						20.05
9.2						25.98
44.38

[truncated: 28 more sheets: Suppl. 2D, Fig. 3A, Fig. 3D, Fig. 3E, Fig. 3F, Suppl. 3C, Suppl. 3B, Suppl. 3D, Fig. 4C, Fig. 4E, Fig. 4F, Fig. 4D, Fig. 4G, Fig. 4H, Suppl. Fig. 4A, Suppl. Fig. 4B, Suppl. Fig. 4C, Suppl. Fig. 4D, Suppl. Fig. 4E, Fig. 5B …]
